# Supplementary material for: Costus loangensis, an exciting new species from Gabon, Africa
Source: PhytoKeys. 2012 Nov 19;(18):11–8. doi: 10.3897/phytokeys.18.3713 (PMC3666603; doi:10.3897/phytokeys.18.3713)
Supplement: XML Treatment for Costus loangensis [file phytokeys.18.3713-treatment1.xml]

<!DOCTYPE tp:taxon-treatment
  PUBLIC "-//TaxonX//DTD Taxonomic Treatment Publishing DTD v0 20100105//EN" "tax-treatment-NSO.dtd">
<tp:taxon-treatment xmlns:tp="http://www.plazi.org/taxpub"><tp:treatment-meta><mixed-citation publication-type="journal"><person-group><name><surname>de Kamer</surname><given-names>Hiltje Maas-van</given-names></name><name><surname>Maas</surname><given-names>Paul J. M.</given-names></name><name><surname>Specht</surname><given-names>Chelsea D.</given-names></name></person-group><article-title>
                    <italic>Costus loangensis</italic>, an exciting new species from Gabon, Africa
                </article-title><source>PhytoKeys</source><day>19</day><month>11</month><year>2012</year><volume>2012</volume><issue>18</issue><fpage>11</fpage><lpage>18</lpage><pub-id pub-id-type="doi">10.3897/phytokeys.18.3713</pub-id></mixed-citation></tp:treatment-meta><tp:nomenclature><tp:taxon-name>
                        <tp:taxon-name-part taxon-name-part-type="genus">Costus</tp:taxon-name-part>
                        <tp:taxon-name-part taxon-name-part-type="species">loangensis</tp:taxon-name-part>
                    <object-id xmlns:xlink="http://www.w3.org/1999/xlink" xlink:type="simple">urn:lsid:ipni.org:names:77123154-1</object-id>
								<object-id xmlns:xlink="http://www.w3.org/1999/xlink" xlink:type="simple">http://species-id.net/wiki/Costus_loangensis</object-id>
								</tp:taxon-name><tp:taxon-authority>H. Maas &amp; Maas</tp:taxon-authority><tp:taxon-status xmlns:xlink="http://www.w3.org/1999/xlink" xlink:type="simple">sp. nov.</tp:taxon-status></tp:nomenclature><tp:treatment-sec sec-type="Diagnosis"><title>Diagnosis.</title><p><italic><tp:taxon-name>Costus loangensis</tp:taxon-name></italic> (<xref ref-type="fig" rid="F1">Fig. 1</xref>) is a short-stemmed (about 0.5 m tall) plant with few (6–7) leaves and with completely yellow flowers. Stems and leaves are covered with<!--PageBreak--> a dense indument of erect to half-appressed hairs. <italic><tp:taxon-name>Costus loangensis</tp:taxon-name></italic> differs from <italic><tp:taxon-name>Costus spectabilis</tp:taxon-name></italic> (Fenzl) K.Schum., another short-stemmed yellow-flowered species, by having a well developed aerial stem. <italic><tp:taxon-name>Costus spectabilis</tp:taxon-name></italic> inhabits savannas and has only 4 <!--PageBreak-->leaves that remain strongly pressed to the ground. <italic><tp:taxon-name>Costus loangensis</tp:taxon-name></italic> differs from <italic><tp:taxon-name>Costus ligularis</tp:taxon-name></italic> Baker, also a short-stemmed and indumented plant, by the colour of its flowers (<italic><tp:taxon-name>Costus ligularis</tp:taxon-name></italic> has a pale pink flower) and the length of the calyx (5-7mm in <italic><tp:taxon-name>Costus ligularis</tp:taxon-name></italic> v. 11–12mm in <italic><tp:taxon-name>Costus loangensis</tp:taxon-name></italic>) (<xref ref-type="table" rid="T1">Table 1</xref>).</p><fig id="F1" position="float" orientation="portrait"><label>Figure 1.</label><caption><p>Photographs of <italic><tp:taxon-name>Costus loangensis</tp:taxon-name></italic> from the single known population. Photo credit: J.P. Vande weghe.</p></caption><graphic xmlns:xlink="http://www.w3.org/1999/xlink" xlink:href="PhytoKeys-018-011-g001.jpg" position="float" orientation="portrait" xlink:type="simple"/></fig><table-wrap id="T1" position="float" orientation="portrait"><label>Table 1.</label><caption><p>Use of characters to differentiate <italic><tp:taxon-name>Costus loangensis</tp:taxon-name></italic> from other African species with similar morphological characters.</p></caption><table><tbody><tr><th rowspan="1" colspan="1"><bold>Species</bold></th><th rowspan="1" colspan="1"><bold>Flower color</bold></th><th rowspan="1" colspan="1"><bold>Stem height</bold></th><th rowspan="1" colspan="1"><bold>Bract appendage</bold></th></tr><tr><td rowspan="1" colspan="1"><italic><tp:taxon-name>Costus loangensis</tp:taxon-name></italic></td><td rowspan="1" colspan="1">yellow</td><td rowspan="1" colspan="1">0.5m</td><td rowspan="1" colspan="1">No</td></tr><tr><td rowspan="1" colspan="1"><italic><tp:taxon-name>Costus spectabilis</tp:taxon-name></italic></td><td rowspan="1" colspan="1">yellow</td><td rowspan="1" colspan="1">0m</td><td rowspan="1" colspan="1">No</td></tr><tr><td rowspan="1" colspan="1"><italic><tp:taxon-name>Costus ligularis</tp:taxon-name></italic></td><td rowspan="1" colspan="1">pale pink to white</td><td rowspan="1" colspan="1">0.5m</td><td rowspan="1" colspan="1">No</td></tr><tr><td rowspan="1" colspan="1"><italic><tp:taxon-name>Costus gabonensis</tp:taxon-name></italic></td><td rowspan="1" colspan="1">yellow</td><td rowspan="1" colspan="1">1.5m</td><td rowspan="1" colspan="1">Yes, red/brown reflexed</td></tr></tbody></table></table-wrap></tp:treatment-sec><tp:treatment-sec sec-type="Type"><title>Type.</title><p><italic>P.J.M. Maas, F.J. Breteler, C.D. Specht, H. Maas-van de Kamer, R. Niangadouma 10184</italic> (holotype WAG; isotypes K, LBV, MO, UC), Gabon, prov. Ogooué-Maritime: Parc Nacional de Loango, between Lodge and Staff building, <named-content xmlns:xlink="http://www.w3.org/1999/xlink" content-type="dwc:verbatimCoordinates" xlink:type="simple">1°54'43.3"S, 9°19'33.6"E</named-content>, wet forest on white sand, along forest trail, at about sea level, 9 November 2011.</p></tp:treatment-sec><tp:treatment-sec sec-type="Description"><title>Description.</title><p>Terrestrial herb, 0.5–0.6 m tall, stems dark brownish red. <italic>Leaves</italic>: dark olive-green, several (6–7) concentrated at the apex of the stem; sheaths dark red, 0.6–0.8 cm diam.; ligule green, 2-lobed, 15–18 mm long, membranous; petiole 5–6 mm long; sheaths sparsely to rather densely covered with erect to half-appressed hairs ca. 2 mm long, ligule and petiole densely to rather densely so; lamina narrowly elliptic to elliptic, 14–16 by 5–6 cm, densely to rather densely covered with erect to half-appressed hairs 1.5–2 mm long on both sides, zone along midrib sometimes reddish, base attenuate, apex acute. <italic>Inflorescence</italic>: 3–5-flowered, ovoid, 2 by 1–1.5 cm, terminating the leafy stem; outer side of bracts, bracteoles and calyx densely covered with appressed to half-appressed hairs ca. 0.2 mm long, ovary sparsely so. <italic>Flower</italic>: 1 per bract; bracts brown to reddish brown, chartaceous, narrowly ovate-triangular to ovate-triangular, 1.7–2 by 0.5–1 cm, callus 2.5–3 mm long; appendages absent; bracteole reddish, boat-shaped, 15–18 mm long, callus 1.5–2 mm long; calyx reddish to greenish, 11–12 mm long, lobes deltate, ca. 2 mm long, callus ca. 1 mm long; corolla yellow, 50–55 mm long, tube 20–25 mm long, lobes narrowly elliptic, 30–35 mm long, outer side rather densely covered with half-appressed hairs ca. 1 mm long particularly near the apex, together forming a hood over the throat opposite the labellum, apex with a callus-like thickening; labellum yellow, horizontally flattened with funnel-shaped base, broadly obovate when spread out, 30–40 by 40–50 mm, margin fimbriate (fimbriae 2–3 mm long); stamen yellow, 25–30 by 7–10 mm, apex reflexed, anther 5–7 mm long; ovary narrowly obovoid, ca. 6 mm long, stigma bilamellate, dorsal appendage 2-lobed. <italic>Fruit</italic> and <italic>seeds</italic> not seen.</p></tp:treatment-sec><tp:treatment-sec sec-type="Distribution"><title>Distribution.</title><p>Gabon (<xref ref-type="fig" rid="F2">Fig. 2</xref>). Only known from the type location.</p><fig id="F2" position="float" orientation="portrait"><label>Figure 2.</label><caption><p>Map of locality for <italic><tp:taxon-name>Costus loangensis</tp:taxon-name></italic>. The red dot represents the type locality.</p></caption><graphic xmlns:xlink="http://www.w3.org/1999/xlink" xlink:href="PhytoKeys-018-011-g002.jpg" position="float" orientation="portrait" xlink:type="simple"/></fig></tp:treatment-sec><tp:treatment-sec sec-type="Habitat and ecology"><title>Habitat and ecology.</title><p>In wet forest, on white sand soil under rain forest canopy (<xref ref-type="fig" rid="F3">Fig. 3</xref>). Elevation just above sea level. Flowering: November; fruiting: unknown.<!--PageBreak--><!--PageBreak--></p><fig id="F3" position="float" orientation="portrait"><label>Figure 3.</label><caption><p><italic><tp:taxon-name>Costus loangensis</tp:taxon-name></italic> habit and habitat, as being studied by co-author P.J.M. Maas. Photo credit: H. Maas-van de Kamer.</p></caption><graphic xmlns:xlink="http://www.w3.org/1999/xlink" xlink:href="PhytoKeys-018-011-g003.jpg" position="float" orientation="portrait" xlink:type="simple"/></fig></tp:treatment-sec><tp:treatment-sec sec-type="Phylogenetic relationship"><title>Phylogenetic relationship.</title><p>Based on a combined 4 molecular marker (CAM, ITS, ETS, rpb2) phylogenetic analysis with taxon sampling that included African species in the genus <italic><tp:taxon-name>Costus</tp:taxon-name></italic>, <italic><tp:taxon-name>Costus loangensis</tp:taxon-name></italic> H. Maas &amp; Maas is found to be well supported as sister to a clade of <italic><tp:taxon-name>Costus ligularis</tp:taxon-name></italic> Baker specimens (<xref ref-type="fig" rid="F4">Fig. 4</xref>). <italic><tp:taxon-name>Costus loangensis</tp:taxon-name></italic> fits within the general distribution range of <italic><tp:taxon-name>Costus ligularis</tp:taxon-name></italic>, however no populations of <italic><tp:taxon-name>Costus ligularis</tp:taxon-name></italic> were found in sympatry. <italic><tp:taxon-name>Costus loangensis</tp:taxon-name></italic> is restricted in elevation to just above sea level, while <italic><tp:taxon-name>Costus ligularis</tp:taxon-name></italic> is commonly found 0–600m above sea level throughout low-elevation rain forests in Cameroon and Gabon.</p><fig id="F4" position="float" orientation="portrait"><label>Figure 4.</label><caption><p>Phylogeny of African <italic><tp:taxon-name>Costus</tp:taxon-name></italic> species (<xref ref-type="table" rid="T2">Table 2</xref>) including newly described <italic><tp:taxon-name>Costus loangensis</tp:taxon-name></italic>. The phylogeny was constructed in PhyML (<xref ref-type="bibr" rid="B2">Guindon and Gascuel 2003</xref>) with aligned sequence data for two low copy nuclear markers [calmodulin (cam) intron (<xref ref-type="bibr" rid="B3">Johansen 2005</xref>) and rpb2 (<xref ref-type="bibr" rid="B5">Specht 2006a</xref>)] and nrDNA markers ITS and ETS. All nodes indicated have &gt;50% bootstrap support.</p></caption><graphic xmlns:xlink="http://www.w3.org/1999/xlink" xlink:href="PhytoKeys-018-011-g004.jpg" position="float" orientation="portrait" xlink:type="simple"/></fig><table-wrap id="T2" position="float" orientation="portrait"><label>Table 2.</label><caption><p>List of collections included in phylogeny to place <italic><tp:taxon-name>Costus loangensis</tp:taxon-name></italic> sp. nov.</p></caption><table><tbody><tr><td rowspan="1" colspan="1"><italic><tp:taxon-name>Costus</tp:taxon-name></italic></td><td rowspan="1" colspan="1"><italic><tp:taxon-name>Costus afer</tp:taxon-name></italic></td><td rowspan="1" colspan="1">L87-0185</td></tr><tr><td rowspan="1" colspan="1"><italic><tp:taxon-name>Costus</tp:taxon-name></italic></td><td rowspan="1" colspan="1"><italic><tp:taxon-name>Costus afer</tp:taxon-name></italic></td><td rowspan="1" colspan="1">M10205</td></tr><tr><td rowspan="1" colspan="1"><italic><tp:taxon-name>Costus</tp:taxon-name></italic></td><td rowspan="1" colspan="1"><italic><tp:taxon-name>Costus albiflos</tp:taxon-name></italic></td><td rowspan="1" colspan="1">M10411</td></tr><tr><td rowspan="1" colspan="1"><italic><tp:taxon-name>Costus</tp:taxon-name></italic></td><td rowspan="1" colspan="1"><italic><tp:taxon-name>Costus dubius</tp:taxon-name></italic></td><td rowspan="1" colspan="1">M10206</td></tr><tr><td rowspan="1" colspan="1"><italic><tp:taxon-name>Costus</tp:taxon-name></italic></td><td rowspan="1" colspan="1"><italic><tp:taxon-name>Costus dubius</tp:taxon-name></italic></td><td rowspan="1" colspan="1">GH89-0918</td></tr><tr><td rowspan="1" colspan="1"><italic><tp:taxon-name>Costus</tp:taxon-name></italic></td><td rowspan="1" colspan="1"><italic><tp:taxon-name>Costus aureus</tp:taxon-name></italic></td><td rowspan="1" colspan="1">M9302 (vouchered from Burger’s Bush)</td></tr><tr><td rowspan="1" colspan="1"><italic><tp:taxon-name>Costus</tp:taxon-name></italic></td><td rowspan="1" colspan="1"><italic><tp:taxon-name>Costus lucanusianus</tp:taxon-name></italic></td><td rowspan="1" colspan="1">M10000</td></tr><tr><td rowspan="1" colspan="1"><italic><tp:taxon-name>Costus</tp:taxon-name></italic></td><td rowspan="1" colspan="1"><italic><tp:taxon-name>Costus lucanusianus</tp:taxon-name></italic></td><td rowspan="1" colspan="1">L87-0286</td></tr><tr><td rowspan="1" colspan="1"><italic><tp:taxon-name>Costus</tp:taxon-name></italic></td><td rowspan="1" colspan="1"><italic><tp:taxon-name>Costus ligularis</tp:taxon-name></italic></td><td rowspan="1" colspan="1">M10329</td></tr><tr><td rowspan="1" colspan="1"><italic><tp:taxon-name>Costus</tp:taxon-name></italic></td><td rowspan="1" colspan="1"><italic><tp:taxon-name>Costus ligularis</tp:taxon-name></italic></td><td rowspan="1" colspan="1">M10267</td></tr><tr><td rowspan="1" colspan="1"><italic><tp:taxon-name>Costus</tp:taxon-name></italic></td><td rowspan="1" colspan="1"><italic><tp:taxon-name>Costus ligularis</tp:taxon-name></italic></td><td rowspan="1" colspan="1">BB 1998-0923003</td></tr><tr><td rowspan="1" colspan="1"><italic><tp:taxon-name>Costus</tp:taxon-name></italic></td><td rowspan="1" colspan="1"><italic><tp:taxon-name>Costus lateriflorus</tp:taxon-name></italic></td><td rowspan="1" colspan="1">M9995</td></tr><tr><td rowspan="1" colspan="1"><italic><tp:taxon-name>Costus</tp:taxon-name></italic></td><td rowspan="1" colspan="1"><italic><tp:taxon-name>Costus lateriflorus</tp:taxon-name></italic></td><td rowspan="1" colspan="1">M10331</td></tr><tr><td rowspan="1" colspan="1"><italic><tp:taxon-name>Costus</tp:taxon-name></italic></td><td rowspan="1" colspan="1"><italic><tp:taxon-name>Costus lateriflorus</tp:taxon-name></italic></td><td rowspan="1" colspan="1">GH98-224</td></tr><tr><td rowspan="1" colspan="1"><italic><tp:taxon-name>Costus</tp:taxon-name></italic></td><td rowspan="1" colspan="1"><italic><tp:taxon-name>Costus spectabilis</tp:taxon-name></italic></td><td rowspan="1" colspan="1">GH96-284</td></tr><tr><td rowspan="1" colspan="1"><italic><tp:taxon-name>Costus</tp:taxon-name></italic></td><td rowspan="1" colspan="1"><italic><tp:taxon-name>Costus gabonensis</tp:taxon-name></italic></td><td rowspan="1" colspan="1">M10291</td></tr><tr><td rowspan="1" colspan="1"><italic><tp:taxon-name>Costus</tp:taxon-name></italic></td><td rowspan="1" colspan="1"><italic><tp:taxon-name>Costus gabonensis</tp:taxon-name></italic></td><td rowspan="1" colspan="1">CS02-339</td></tr><tr><td rowspan="1" colspan="1"><italic><tp:taxon-name>Costus</tp:taxon-name></italic></td><td rowspan="1" colspan="1"><italic><tp:taxon-name>Costus tappenbeckianus</tp:taxon-name></italic></td><td rowspan="1" colspan="1">M10226</td></tr><tr><td rowspan="1" colspan="1"><italic><tp:taxon-name>Costus</tp:taxon-name></italic></td><td rowspan="1" colspan="1"><italic><tp:taxon-name>Costus tappenbeckianus</tp:taxon-name></italic></td><td rowspan="1" colspan="1">GH94-628</td></tr><tr><td rowspan="1" colspan="1"><italic><tp:taxon-name>Costus</tp:taxon-name></italic></td><td rowspan="1" colspan="1"><italic><tp:taxon-name>Costus talbotii</tp:taxon-name></italic></td><td rowspan="1" colspan="1">BB 2003-0109009</td></tr><tr><td rowspan="1" colspan="1"><italic><tp:taxon-name>Costus</tp:taxon-name></italic></td><td rowspan="1" colspan="1"><italic><tp:taxon-name>Costus phyllocephalus</tp:taxon-name></italic></td><td rowspan="1" colspan="1">M10389</td></tr><tr><td rowspan="1" colspan="1"><italic><tp:taxon-name>Costus</tp:taxon-name></italic></td><td rowspan="1" colspan="1"><italic><tp:taxon-name>Costus phyllocephalus</tp:taxon-name></italic></td><td rowspan="1" colspan="1">L87-0057</td></tr><tr><td rowspan="1" colspan="1"><italic><tp:taxon-name>Costus</tp:taxon-name></italic></td><td rowspan="1" colspan="1"><italic><tp:taxon-name>Costus phyllocephalus</tp:taxon-name></italic></td><td rowspan="1" colspan="1">BB 2001-0402004</td></tr></tbody></table><table-wrap-foot><fn><p>L=Lyon Arboretum</p><p>M=Maas collection</p><p>CS=C. Specht collection</p><p>GH=Greenhouse at Smithsonian NMNH</p><p>BB=Burger’s Bush</p></fn></table-wrap-foot></table-wrap></tp:treatment-sec><tp:treatment-sec sec-type="Vernacular names"><title>Vernacular names.</title><p>Not recorded. This plant seems to go unnoticed by the local population and has no known uses.</p></tp:treatment-sec><tp:treatment-sec sec-type="Etymology"><title>Etymology.</title><p><italic><tp:taxon-name>Costus loangensis</tp:taxon-name></italic> is named after the place where it was photographed and now has been collected and documented for the first time: near the Loango Lodge, in “Parc Nacional de Loango” in Gabon.</p></tp:treatment-sec><ref-list><ref id="B2"><mixed-citation xmlns:xlink="http://www.w3.org/1999/xlink" xlink:type="simple"><person-group><name name-style="western"><surname>Guindon</surname><given-names>S</given-names></name><name name-style="western"><surname>Gascuel</surname><given-names>R</given-names></name></person-group> (<year>2003</year>)<article-title> PhyML: A simple, fast and accurate algorithm to estimate large phylogenies by maximum likelihood.</article-title><source>Systematic Biology </source><volume>52</volume> (<issue>5</issue>): <fpage>696</fpage>-<lpage>704</lpage>. doi: <ext-link ext-link-type="uri" xlink:href="http://dx.doi.org/10.1080/10635150390235520" xlink:type="simple">10.1080/10635150390235520</ext-link></mixed-citation></ref><ref id="B3"><mixed-citation xmlns:xlink="http://www.w3.org/1999/xlink" xlink:type="simple"><person-group><name name-style="western"><surname>Johansen</surname><given-names>LB</given-names></name></person-group> (<year>2005</year>)<article-title> Phylogeny of <italic>Orchidantha</italic> (Lowiaceae) and the Zingiberales based on six DNA regions.</article-title><source>Systematic Botany </source><volume>30</volume> (<issue>1</issue>): <fpage>106</fpage>-<lpage>117</lpage>. doi: <ext-link ext-link-type="uri" xlink:href="http://dx.doi.org/10.1600/0363644053661931" xlink:type="simple">10.1600/0363644053661931</ext-link></mixed-citation></ref><ref id="B5"><mixed-citation xmlns:xlink="http://www.w3.org/1999/xlink" xlink:type="simple"><person-group><name name-style="western"><surname>Specht</surname><given-names>CD</given-names></name></person-group> (<year>2006a</year>)<article-title> Systematics and Evolution of the tropical monocot family Costaceae (Zingiberales): a multiple dataset approach.</article-title><source>Systematic Botany </source><volume>31</volume> (<issue>1</issue>): <fpage>88</fpage>-<lpage>108</lpage>. doi: <ext-link ext-link-type="uri" xlink:href="http://dx.doi.org/10.1600/036364406775971840" xlink:type="simple">10.1600/036364406775971840</ext-link></mixed-citation></ref></ref-list></tp:taxon-treatment>
